# Supplementary material for: Multibody Computer Model of the Entire Equine Forelimb Simulates Forces Causing Catastrophic Fractures of the Carpus during a Traditional Race
Source: Animals (Basel). 2022 Mar 16;12(6):737. doi: 10.3390/ani12060737 (PMC8944875; doi:10.3390/ani12060737)
Supplement: Supplementary file 1 [file animals-12-00737-s001.zip]

Archive with 5 entries (5 files):
- Figure S1.pdf
- Video S1.mp4
- Video S2.mov
- Video S3.mov
- Video S4.mp4
